# Supplementary material for: Comparative toxicity assessment of glyphosate and two commercial formulations in the planarian Dugesia japonica
Source: Front Toxicol. 2023 Jun 26;5:1200881. doi: 10.3389/ftox.2023.1200881 (PMC10332155; doi:10.3389/ftox.2023.1200881)
Supplement: Supplementary file 2 [file DataSheet2.XLSX]

## Sheet: Lethality
		Lethality- day 7																											Per run - day 7
Chemical	Worm type	compiled									p-value									# analyzable worms									c0		c1		c2		c3		c4		c5		c6		c7
		0	1	3.16	10	31.6	100	316	1000		0	1	3.16	10	31.6	100	316	1000		0	1	3.16	10	31.6	100	316	1000		A	B	A	B	A	B	A	B	A	B	A	B	A	B	A	B
Glyphosate	Adult	0	0	0	0	0	0	0	0.666667			1	1	1	1	1	1	6.52346e-07		24	24	24	24	24	24	24	24		0	0	0	0	0	0	0	0	0	0	0	0	0	0	0.833333	0.5
	Regenerating	0	0	0	0	0	0	0	0.25			1	1	1	1	1	1	0.0219363		24	24	24	24	24	24	24	24		0	0	0	0	0	0	0	0	0	0	0	0	0	0	0	0.5
RC	Adult	0	0	0	0	0	0	0.291667	0.458333			1	1	1	1	1	0.00940129	0.000220945		24	24	24	24	24	24	24			0	0	0	0	0	0	0	0	0	0	0	0	0.0833333	0.5	0.5	0.416667
	Regenerating	0	0	0	0	0	0	0.0416667	1			1	1	1	1	1	1	6.20201e-14		24	24	24	24	24	24	24	24		0	0	0	0	0	0	0	0	0	0	0	0	0.0833333	0	1	1
RR	Adult	0	0	0	0	0	0	0.583333	1			1	1	1	1	1	8.13258e-06	6.20201e-14		24	24	24	24	24	24	24	24		0	0	0	0	0	0	0	0	0	0	0	0	0.583333	0.583333	1	1
	Regenerating	0	0	0	0	0	0	0.25	1			1	1	1	1	1	0.0219363	6.20201e-14		24	24	24	24	24	24	24	24		0	0	0	0	0	0	0	0	0	0	0	0	0.166667	0.333333	1	1
Diquat Dibromide	Adult	0	0	0	0	0.0416667	0	0.0833333	0.0416667			1	1	1	1	1	0.234043	0.489362		24	24	23	24	24	24	24	24		0	0	0	0	0	0	0	0	0.0833333	0	0	0	0.166667	0	0.0833333	0
	Regenerating	0	0	0	0	0	0	0	0			1	1	1	1	1	1	1		24	24	24	24	24	23	24	24		0	0	0	0	0	0	0	0	0	0	0	0	0	0	0	0
Pelargonic Acid	Adult	0	0	0	0	0	0	0	0.0416667			1	1	1	1	1	1	1		24	24	24	24	24	24	24	24		0	0	0	0	0	0	0	0	0	0	0	0	0	0	0.0833333	0
	Regenerating	0	0	0	0	0	0	0	0			1	1	1	1	1	1	1		24	24	24	24	24	24	24	24		0	0	0	0	0	0	0	0	0	0	0	0	0	0	0	0
																													IO		LAA
		IO	LAA								IO	LAA								IO	LAA								A	B	A	B
Controls	Adult	0	0.0833333								1	0.244681								24	24								0	0	0	0.166667
	Regenerating	0	0								1	1								24	24								0	0	0	0
		1	2	3	4				A	R
IO - only	Adult	0	0	0	0		cutoffs	lower	0	0										24	24	24	24						0	0	0	0	0	0	0	0
	Regenerating	0	0	0	0			upper	0	0										24	24	24	24						0	0	0	0	0	0	0	0
		Lethality- day 12																											Per run - day 12
Chemical	Worm type	compiled									p-value									# analyzable worms									c0		c1		c2		c3		c4		c5		c6		c7
		0	1	3.16	10	31.6	100	316	1000		0	1	3.16	10	31.6	100	316	1000		0	1	3.16	10	31.6	100	316	1000		A	B	A	B	A	B	A	B	A	B	A	B	A	B	A	B
Glyphosate	Adult	0.0833333	0	0.0416667	0.0416667	0	0	0	0.666667			0.489362	1	1	0.489362	0.489362	0.489362	5.78484e-05			24	24	24	24	24	24	24	24		0.166667	0	0	0	0	0.0833333	0	0.0833333	0	0	0	0	0	0	0.833333	0.5
	Regenerating	0	0	0.0416667	0	0.0833333	0	0	0.291667			1	1	1	0.489362	1	1	0.00940129		24	24	24	24	24	24	24	24		0	0	0	0	0	0.0833333	0	0	0.0833333	0.0833333	0	0	0	0	0	0.583333
RC	Adult	0	0	0	0	0	0.0416667	0.5	1			1	1	1	1	1	7.76292e-05	6.20201e-14		24	24	24	24	24	24	24	24		0	0	0	0	0	0	0	0	0	0	0.0833333	0	0.333333	0.666667	1	1
	Regenerating	0	0.0416667	0	0	0	0	0.125	1			1	1	1	1	1	0.234043	6.20201e-14		24	24	24	24	24	24	24	24		0	0	0	0.0833333	0	0	0	0	0	0	0	0	0.166667	0.0833333	1	1
RR	Adult	0	0.0416667	0.0416667	0.0833333	0.125	0	0.583333	1			1	1	0.489362	0.234043	1	8.13258e-06	6.20201e-14		24	24	24	24	24	24	24	24		0	0	0	0.0833333	0.0833333	0	0.0833333	0.0833333	0	0.25	0	0	0.583333	0.583333	1	1
	Regenerating	0.0416667	0	0.0416667	0	0	0.0416667	0.291667	1			1	1	1	1	1	0.0479236	1.5505e-12		24	24	24	24	24	24	24	24		0.0833333	0	0	0	0	0.0833333	0	0	0	0	0	0.0833333	0.25	0.333333	1	1
Diquat Dibromide	Adult	0.0434783	0.0416667	0.130435	0	0.0869565	0.125	0.0833333	0.291667			0.765957	0.303876	1	0.5	0.320567	0.516312	0.0276535		23	24	23	24	23	24	24	24		0.0909091	0	0.0833333	0	0.0833333	0.181818	0	0	0	0.166667	0.166667	0.0833333	0.166667	0	0.416667	0.166667
	Regenerating	0	0	0	0	0	0	0	0.0416667			1	1	1	1	1	1	0.5		24	24	24	24	24	24	24	24		0	0	0	0	0	0	0	0	0	0	0	0	0	0	0.0833333	0
Pelargonic Acid	Adult	0	0	0	0	0	0	0	0.0416667			1	1	1	1	1	1	0.5		24	24	24	24	24	24	24	24		0	0	0	0	0	0	0	0	0	0	0	0	0	0	0.0833333	0
	Regenerating	0	0	0	0	0	0	0	0			1	1	1	1	1	1	1		24	24	24	24	24	24	24	24		0	0	0	0	0	0	0	0	0	0	0	0	0	0	0	0
																													IO		LAA
		IO	LAA								IO	LAA								IO	LAA								A	B	A	B
Controls	Adult	0	0.125								1	0.117021								24	24								0	0	0	0.25
	Regenerating	0	0								1	1								24	24								0	0	0	0
		1	2	3	4				A	R
IO - only	Adult	0	0	0	0		cutoffs	lower	0	0										24	24	24	24						0	0	0	0	0	0	0	0
	Regenerating	0	0	0	0.0416667			upper	0.0434783	0										24	24	24	24						0	0	0	0	0	0	0.0833333	0
Legend
p<0.05

## Sheet: Stickiness_A
		Stickiness (A)- day 7																											Per run - day 7
Chemical	Worm type	compiled									p-value									# analyzable worms									c0		c1		c2		c3		c4		c5		c6		c7
		0	1	3.16	10	31.6	100	316	1000		0	1	3.16	10	31.6	100	316	1000		0	1	3.16	10	31.6	100	316	1000		A	B	A	B	A	B	A	B	A	B	A	B	A	B	A	B
Glyphosate	Adult	0.0416667	0.125	0.208333	0.0833333	0.166667	0.166667	0	0			0.304255	0.0940953	0.5	0.173759	0.173759	1	NA		24	24	24	24	24	24	24	8		0.0833333	0	0.166667	0.0833333	0.416667	0	0.166667	0	0.25	0.0833333	0.166667	0.166667	0	0	0	0
	Regenerating	0.875	0.5	0.791667	0.833333	0.833333	0.875	0.708333	0.277778			0.999326	0.877592	0.7921	0.7921	0.666914	0.963868	NA		24	24	24	24	24	24	24	18		0.75	1	0.833333	0.166667	0.916667	0.666667	0.833333	0.833333	0.833333	0.833333	0.833333	0.916667	0.5	0.916667	0.416667	0
RC	Adult	0.208333	0.291667	0.291667	0.208333	0.0833333	0.208333	0	0.538462			0.369984	0.369984	0.638103	0.951427	0.638103	1	NA		24	24	24	24	24	24	17	13		0.166667	0.25	0.25	0.333333	0.333333	0.25	0.0833333	0.333333	0.0833333	0.0833333	0.0833333	0.333333	0	0	0.5	0.571429
	Regenerating	0.916667	0.958333	0.291667	0.416667	0.416667	0.916667	0.0434783	NaN			0.5	1	0.999986	0.999986	0.695745	1	NA		24	24	24	24	24	24	23	0		0.916667	0.916667	1	0.916667	0.583333	0	0.833333	0	0.833333	0	0.833333	1	0.0909091	0	NaN	NaN
RR	Adult	0.291667	0.416667	0.541667	0.416667	0.375	0.458333	0.1	NaN			0.273436	0.0712269	0.273436	0.380055	0.185734	1	NA		24	24	24	24	24	24	10	0		0.25	0.333333	0.5	0.333333	0.5	0.583333	0.416667	0.416667	0.166667	0.583333	0.333333	0.583333	0.2	0	NaN	NaN
	Regenerating	0.875	0.916667	0.75	0.916667	0.791667	0.833333	0.944444	NaN			0.5	0.931737	0.5	0.877592	0.7921	1	NA		24	24	24	24	24	24	18	0		0.833333	0.916667	1	0.833333	0.833333	0.666667	1	0.833333	0.75	0.833333	1	0.666667	1	0.875	NaN	NaN
Diquat Dibromide	Adult	0.0833333	0.0416667	0	0.0833333	0	0.0833333	0.0952381	0.136364			0.882979	1	0.695745	1	0.695745	0.643411	0.457364		24	24	23	24	23	24	21	22		0.166667	0	0.0833333	0	0	0	0.166667	0	0	0	0.0833333	0.0833333	0.222222	0	0.2	0.0833333
	Regenerating	0.458333	0.26087	0.541667	0.583333	0.434783	0.347826	0.791667	0.666667			0.957348	0.38662	0.281962	0.675379	0.857471	0.0177561	0.122157		24	23	24	24	23	23	24	24		0.416667	0.5	0.416667	0.0909091	0.583333	0.5	0.5	0.666667	0.5	0.363636	0.25	0.454545	0.916667	0.666667	0.5	0.833333
Pelargonic Acid	Adult	0.208333	0.291667	0.208333	0.125	0.208333	0.166667	0.0833333	0.0434783			0.369984	0.638103	0.877592	0.638103	0.769302	0.951427	0.987465		24	24	24	24	24	24	24	23		0.416667	0	0.583333	0	0.416667	0	0.25	0	0.416667	0	0.25	0.0833333	0.166667	0	0.0909091	0
	Regenerating	0.5	0.5	0.541667	0.583333	0.75	0.5	0.541667	0.25			0.61338	0.5	0.386241	0.0675477	0.61338	0.5	0.982244		24	24	24	24	24	24	24	24		0.333333	0.666667	0.333333	0.666667	0.416667	0.666667	0.5	0.666667	0.833333	0.666667	0.583333	0.416667	0.333333	0.75	0.0833333	0.416667
																													IO		LAA
		IO	LAA								IO	LAA								IO	LAA								A	B	A	B
Controls	Adult	0.166667	0.0909091								1	0.667234								24	22								0.166667	0.166667	0.166667	0
	Regenerating	0.75	0.708333								1	1								24	24								0.75	0.75	0.666667	0.75
		1	2	3	4				A	R	1	2	3	4						1	2	3	4
IO - only	Adult	0.5	0.416667	0.25	0.458333		cutoffs	lower	-0.0469449	0.401857										24	24	24	24						0.583333	0.416667	0.583333	0.25	0.25	0.25	0.583333	0.333333
	Regenerating	0.833333	0.583333	0.708333	0.833333			upper	0.571945	1.06481										24	24	24	24						0.916667	0.75	0.583333	0.583333	0.666667	0.75	0.75	0.916667
		Stickiness (A)- day 12																											Per run - day 12
Chemical	Worm type	compiled									p-value									# analyzable worms									c0		c1		c2		c3		c4		c5		c6		c7
		0	1	3.16	10	31.6	100	316	1000		0	1	3.16	10	31.6	100	316	1000		0	1	3.16	10	31.6	100	316	1000		A	B	A	B	A	B	A	B	A	B	A	B	A	B	A	B
Glyphosate	Adult	0.136364	0	0.0434783	0.0434783	0.0416667	0	0	0			1	0.950904	0.950904	0.955174	1	1	NA		22	24	23	23	24	24	24	6		0.1	0.166667	0	0	0	0.0909091	0	0.0909091	0	0.0833333	0	0	0	0	NaN	0
	Regenerating	0.125	0.166667	0.0434783	0.0434783	0.0454545	0.0416667	0.0416667	0.0588235			0.5	0.940426	0.940426	0.934884	0.94539	0.94539	NA		24	24	23	23	22	24	24	17		0.166667	0.0833333	0.25	0.0833333	0	0.0909091	0.0833333	0	0.0909091	0	0	0.0833333	0	0.0833333	0.0833333	0
RC	Adult	0	0.0833333	0.125	0	0.166667	0.0434783	0	NaN			0.255319	0.124823	1	0.0595745	0.5	1	NA		23	24	24	24	24	23	12	0		0	0	0.0833333	0.0833333	0.166667	0.0833333	0	0	0.25	0.0833333	0.0909091	0	0	0	NaN	NaN
	Regenerating	0.25	0.173913	0.166667	0.25	0.208333	0.25	0	NaN			0.839504	0.856767	0.630016	0.75319	0.630016	1	NA		24	23	24	24	24	24	21	0		0.0833333	0.416667	0.166667	0.181818	0.0833333	0.25	0.166667	0.333333	0.0833333	0.333333	0.25	0.25	0	0	NaN	NaN
RR	Adult	0.166667	0.173913	0.130435	0.136364	0.05	0.0833333	0.1	NaN			0.624677	0.774289	0.754774	0.960862	0.905905	1	NA		24	23	23	22	20	24	10	0		0.0833333	0.25	0.0833333	0.272727	0.181818	0.0833333	0.181818	0.0909091	0	0.111111	0.0833333	0.0833333	0.2	0	NaN	NaN
	Regenerating	0.173913	0.208333	0.304348	0.208333	0.125	0.347826	0.235294	NaN			0.528772	0.245385	0.528772	0.809911	0.157049	1	NA		23	24	23	24	24	23	17	0		0	0.333333	0.166667	0.25	0.25	0.363636	0.333333	0.0833333	0.166667	0.0833333	0.5	0.181818	0.222222	0.25	NaN	NaN
Diquat Dibromide	Adult	0	0	0	0.0833333	0.0952381	0.0952381	0.181818	0.0588235			1	1	0.266667	0.232558	0.232558	0.0538854	1		22	23	20	24	21	21	22	17		0	0	0	0	0	0	0	0.166667	0.0909091	0.1	0.1	0.0909091	0.4	0	0.142857	0
	Regenerating	0	0	0.25	0.0416667	0.0833333	0.125	0.125	0.130435			1	0.0109682	0.5	0.244681	0.117021	0.117021	0.10922		24	24	24	24	24	24	24	23		0	0	0	0	0.25	0.25	0.0833333	0	0.0833333	0.0833333	0.0833333	0.166667	0	0.25	0.181818	0.0833333
Pelargonic Acid	Adult	0.0416667	0.166667	0	0	0.166667	0.166667	0	0			0.173759	1	1	0.173759	0.173759	1	1		24	24	24	24	24	24	24	23		0	0.0833333	0.333333	0	0	0	0	0	0.25	0.0833333	0.25	0.0833333	0	0	0	0
	Regenerating	0.25	0.0833333	0.166667	0.0833333	0.125	0.125	0.125	0.125			0.976038	0.856767	0.976038	0.931737	0.931737	0.931737	0.931737		24	24	24	24	24	24	24	24		0.25	0.25	0	0.166667	0	0.333333	0	0.166667	0.0833333	0.166667	0.0833333	0.166667	0.166667	0.0833333	0.0833333	0.166667
																													IO		LAA
		IO	LAA								IO	LAA								IO	LAA								A	B	A	B
Controls	Adult	0	0								1	1								24	21								0	0	0	0
	Regenerating	0.0833333	0.0416667								1	1								24	24								0.166667	0	0.0833333	0
		1	2	3	4				A	R										1	2	3	4
IO - only	Adult	0.458333	0.333333	0.416667	0.416667		cutoffs	lower	-0.185154	-0.0562847										24	24	24	24						0.333333	0.583333	0.416667	0.25	0.75	0.0833333	0.5	0.5
	Regenerating	0	0.166667	0.0833333	0.0869565			upper	0.579093	0.300125										24	24	24	23						0	0	0.333333	0	0.0833333	0.0833333	0.0909091	0.0833333
Legend
p<0.05
lethal
excluded due to biological relevancy cutoffs
excluded due to inconsistency between runs

## Sheet: Stickiness_Z
		Stickiness(Z)- day 7																											Per run- day 7
Chemical	Worm type	compiled									p-value									# analyzable worms									c0		c1		c2		c3		c4		c5		c6		c7
		0	1	3.16	10	31.6	100	316	1000		0	1	3.16	10	31.6	100	316	1000		0	1	3.16	10	31.6	100	316	1000		A	B	A	B	A	B	A	B	A	B	A	B	A	B	A	B
Glyphosate	Adult	0.125	0.291667	0.125	0.166667	0.166667	0.125	0.166667	0			0.143233	0.666914	0.5	0.5	0.666914	0.5	NA		24	24	24	24	24	24	24	8		0.0833333	0.166667	0.333333	0.25	0.166667	0.0833333	0.333333	0	0.166667	0.166667	0.166667	0.0833333	0.25	0.0833333	0	0
	Regenerating	0.625	0.708333	0.583333	0.833333	0.791667	0.708333	0.416667	0.277778			0.380055	0.722178	0.0965097	0.170581	0.380055	0.95901	NA		24	24	24	24	24	24	24	18		0.416667	0.833333	0.666667	0.75	0.666667	0.5	0.75	0.916667	0.833333	0.75	0.666667	0.75	0.333333	0.5	0.25	0.333333
RC	Adult	0.375	0.375	0.25	0.125	0.125	0.166667	0	0			0.616936	0.893808	0.991332	0.991332	0.975504	1	NA		24	24	24	24	24	24	17	13		0.0833333	0.666667	0.333333	0.416667	0.25	0.25	0	0.25	0.0833333	0.166667	0.166667	0.166667	0	0	0	0
	Regenerating	0.791667	0.666667	0.875	0.708333	0.666667	0.833333	0.0434783	NaN			0.90349	0.350388	0.84117	0.90349	0.5	1	NA		24	24	24	24	24	24	23	0		0.666667	0.916667	0.666667	0.666667	0.833333	0.916667	0.833333	0.583333	0.5	0.833333	0.75	0.916667	0	0.0833333	NaN	NaN
RR	Adult	0.291667	0.333333	0.291667	0.208333	0.375	0.666667	0	NaN			0.5	0.624179	0.84117	0.380055	0.00992736	1	NA		24	24	24	24	24	24	10	0		0.166667	0.416667	0.333333	0.333333	0.25	0.333333	0.25	0.166667	0.333333	0.416667	0.416667	0.916667	0	0	NaN	NaN
	Regenerating	0.625	0.958333	0.625	0.666667	0.75	0.625	0.5	NaN			0.00509751	0.616936	0.5	0.267165	0.616936	1	NA		24	24	24	24	24	24	18	0		0.666667	0.583333	0.916667	1	0.75	0.5	0.833333	0.5	0.75	0.75	0.833333	0.416667	0.6	0.375	NaN	NaN
Diquat Dibromide	Adult	0	0	0	0	0	0.166667	0.0952381	0.0909091			1	1	1	1	0.0546099	0.212121	0.223188		24	24	23	24	23	24	21	22		0	0	0	0	0	0	0	0	0	0	0.166667	0.166667	0	0.166667	0.2	0
	Regenerating	0.625	0.608696	0.583333	0.416667	0.565217	0.478261	0.916667	0.916667			0.660787	0.722178	0.95901	0.7624	0.904251	0.0181648	0.0181648		24	23	24	24	23	23	24	24		0.583333	0.666667	0.666667	0.545455	0.583333	0.583333	0.583333	0.25	0.666667	0.454545	0.5	0.454545	0.916667	0.916667	0.833333	1
Pelargonic Acid	Adult	0.0416667	0.0833333	0.0833333	0.0833333	0.0416667	0.125	0.0416667	0.217391			0.5	0.5	0.5	0.755319	0.304255	0.755319	0.0846116		24	24	24	24	24	24	24	23		0.0833333	0	0.166667	0	0.166667	0	0.166667	0	0	0.0833333	0.25	0	0.0833333	0	0.363636	0.0833333
	Regenerating	0.5	0.5	0.375	0.541667	0.541667	0.375	0.291667	0.416667			0.61338	0.877843	0.5	0.5	0.877843	0.962327	0.80742		24	24	24	24	24	24	24	24		0.333333	0.666667	0.416667	0.583333	0.166667	0.583333	0.416667	0.666667	0.5	0.583333	0.583333	0.166667	0.25	0.333333	0.25	0.583333
																													IO		LAA
		IO	LAA								IO	LAA								IO	LAA								A	B	A	B
Controls	Adult	0.208333	0.409091								1	0.202204								24	22								0.166667	0.25	0.333333	0.5
	Regenerating	0.666667	0.625								1	1								24	24								0.583333	0.75	0.5	0.75
		1	2	3	4				A	R
IO - only	Adult	0.25	0.208333	0.25	0.166667		cutoffs	lower	-0.0346839	0.366604										24	24	24	24						0	0.5	0.333333	0.0833333	0.333333	0.166667	0.25	0.0833333
	Regenerating	0.375	0.5	0.583333	0.666667			upper	0.418017	0.825063										24	24	24	24						0.25	0.5	0.416667	0.583333	0.416667	0.75	0.583333	0.75
		Stickiness(Z)- day 12																											Per run- day 12
Chemical	Worm type	compiled									p-value									# analyzable worms									c0		c1		c2		c3		c4		c5		c6		c7
		0	1	3.16	10	31.6	100	316	1000		0	1	3.16	10	31.6	100	316	1000		0	1	3.16	10	31.6	100	316	1000		A	B	A	B	A	B	A	B	A	B	A	B	A	B	A	B
Glyphosate	Adult	0.0454545	0.0416667	0	0.0434783	0.0416667	0	0	0			1	0.950904	0.950904	0.955174	1	1	NA		22	24	23	23	24	24	24	8		0	0.0833333	0	0.0833333	0	0	0	0.0909091	0	0.0833333	0	0	0	0	0	0
	Regenerating	0	0.125	0.130435	0	0.0454545	0.0833333	0	0			0.5	0.940426	0.940426	0.934884	0.94539	0.94539	NA		24	24	23	23	22	24	24	16		0	0	0.166667	0.0833333	0.166667	0.0909091	0	0	0	0.0909091	0.166667	0	0	0	0	0
RC	Adult	0.0434783	0.0416667	0	0.0416667	0.0416667	0.0434783	0	NaN			0.255319	0.124823	1	0.0595745	0.5	1	NA		23	24	24	24	24	23	12	0		0.0909091	0	0	0.0833333	0	0	0.0833333	0	0	0.0833333	0.0909091	0	0	0	NaN	NaN
	Regenerating	0.0416667	0.130435	0	0.125	0	0.0833333	0	NaN			0.839504	0.856767	0.630016	0.75319	0.630016	1	NA		24	23	24	24	24	24	21	0		0	0.0833333	0.0833333	0.181818	0	0	0.0833333	0.166667	0	0	0.0833333	0.0833333	0	0	NaN	NaN
RR	Adult	0.0416667	0.0434783	0	0.0909091	0	0	0	NaN			0.624677	0.774289	0.754774	0.960862	0.905905	1	NA		24	23	23	22	20	24	10	0		0	0.0833333	0.0833333	0	0	0	0.0909091	0.0909091	0	0	0	0	0	0	NaN	NaN
	Regenerating	0.130435	0.208333	0.130435	0.208333	0.166667	0.0869565	0.0588235	NaN			0.528772	0.245385	0.528772	0.809911	0.157049	1	NA		23	24	23	24	24	23	17	0		0.0909091	0.166667	0.0833333	0.333333	0.0833333	0.181818	0.25	0.166667	0.166667	0.166667	0.0833333	0.0909091	0	0.125	NaN	NaN
Diquat Dibromide	Adult	0.0454545	0	0	0	0.047619	0.238095	0.227273	0.176471			1	1	1	0.744186	0.0823334	0.0926415	1		22	23	20	24	21	21	22	17		0.1	0	0	0	0	0	0	0	0.0909091	0	0.2	0.272727	0.3	0.166667	0.142857	0.2
	Regenerating	0.0416667	0	0.0416667	0	0.125	0.125	0.0416667	0.0434783			1	0.755319	1	0.304255	0.304255	0.755319	0.744681		24	24	24	24	24	24	24	23		0	0.0833333	0	0	0.0833333	0	0	0	0.0833333	0.166667	0.0833333	0.166667	0	0.0833333	0	0.0833333
Pelargonic Acid	Adult	0.0416667	0.0833333	0.0416667	0	0.0416667	0	0	0			0.5	0.755319	1	0.755319	1	1	1		24	24	24	24	24	24	24	23		0	0.0833333	0	0.166667	0	0.0833333	0	0	0	0.0833333	0	0	0	0	0	0
	Regenerating	0.0416667	0.0833333	0	0.0416667	0.0416667	0.0416667	0.0416667	0.0416667			0.5	1	0.755319	0.755319	0.755319	0.755319	0.755319		24	24	24	24	24	24	24	24		0	0.0833333	0	0.166667	0	0	0.0833333	0	0.0833333	0	0	0.0833333	0	0.0833333	0	0.0833333
																													IO		LAA
		IO	LAA								IO	LAA								IO	LAA								A	B	A	B
Controls	Adult	0	0								1	1								24	21								0	0	0	0
	Regenerating	0.0833333	0.0416667								1	1								24	24								0.166667	0	0.0833333	0
		1	2	3	4				A	R
IO - only	Adult	0.0416667	0.0416667	0.0833333	0.0416667		cutoffs	lower	0.00319086	-0.0410277										24	24	24	24						0.0833333	0	0.0833333	0	0.166667	0	0	0.0833333
	Regenerating	0.0416667	0.166667	0.166667	0.173913			upper	0.0820199	0.218564										24	24	24	23						0	0.0833333	0.25	0.0833333	0.0833333	0.25	0.181818	0.166667
Legend
p<0.05
lethal
excluded due to biological relevancy cutoffs
excluded due to inconsistency between runs

## Sheet: Resting (blue)
		Resting (blue)- day 7																											Per run- day 7
Chemical	Worm type	compiled									p-value									# analyzable worms									c0		c1		c2		c3		c4		c5		c6		c7
		0	1	3.16	10	31.6	100	316	1000		0	1	3.16	10	31.6	100	316	1000	KW	0	1	3.16	10	31.6	100	316	1000		A	B	A	B	A	B	A	B	A	B	A	B	A	B	A	B
Glyphosate	Adult	0.0197872	0.047991	0.0358138	0.0271186	0.0341105	0.0405313	0.0200501	0.876667			0.21605	0.229036	0.634535	0.380863	0.229036	0.634535	NA	0.25	24	24	24	23	24	24	23	8		0.0172168	0.0298477	0.0728043	0.0287495	0.0297498	0.0414375	0.017762	0.0289733	0.0314577	0.0391049	0.016087	0.0689655	0.0308362	0.0161002	0.758065	0.876667
	Regenerating	0.827586	0.824167	0.6525	0.69	0.787287	0.650268	0.463248	0.628973			0.986709	0.986709	0.986709	0.986709	0.986709	0.986709	NA	0.31	23	24	24	24	24	24	24	18		0.79798	0.886667	0.503972	0.971667	0.896667	0.595	0.599167	0.846182	0.4345	0.895974	0.632744	0.680038	0.250469	0.823723	0.438314	0.973214
RC	Adult	0.0348441	0.0290698	0.0244499	0.030039	0.0709622	0.191821	1	0.664653			0.639876	0.706022	0.639876	0.290009	0.000258765	NA	NA	8.65645e-05	24	23	23	24	24	24	17	13		0.0275074	0.0386718	0.0290698	0.0415254	0.0168715	0.0332103	0.02206	0.057865	0.0709622	0.0913158	0.270006	0.179811	0.971667	1	0.693649	0.664653
	Regenerating	0.843988	0.978761	0.928333	1	0.926698	0.955523	1	NaN			0.0537171	0.292825	0.0518458	0.225476	0.225476	0.0325678	NA	0.11	24	24	24	24	24	24	23	0		0.895851	0.785655	0.95588	1	0.49703	0.985593	1	0.95354	0.956261	0.926698	1	0.79274	1	0.963333	NaN	NaN
RR	Adult	0.11616	0.0513277	0.0664845	0.0676424	0.0671451	0.0372309	0.0184893	NaN			0.986783	0.986783	0.986783	0.986783	0.986783	NA	NA	0.34	24	24	24	24	24	24	10	0		0.148743	0.0943363	0.0449153	0.072971	0.053548	0.0718332	0.167246	0.0374546	0.0535857	0.0977235	0.0271186	0.0868455	0.0234192	0.0135593	NaN	NaN
	Regenerating	0.682776	0.870833	0.809932	0.772461	0.750719	0.796298	0.807262	NaN			0.382546	0.382546	0.421263	0.382546	0.382546	NA	NA	0.9	24	24	24	24	24	24	18	0		0.716156	0.492156	0.911288	0.728333	0.931084	0.326105	0.935	0.534028	0.971619	0.660053	0.927086	0.632459	0.86255	0.6025	NaN	NaN
Diquat Dibromide	Adult	0.0326286	0.0173353	0.0237288	0.0258798	0.0454545	0.328889	0.477396	0.6475			0.844072	0.74753	0.756145	0.61161	7.49052e-05	8.39356e-07	1.90284e-09	8.28285e-21	24	24	23	24	23	24	21	22		0.0248373	0.0400966	0.0265117	0.0125521	0.0576787	0.0143113	0.0630133	0.0215676	0.0243363	0.0469487	0.107967	0.543611	0.320988	0.559167	0.794496	0.641667
	Regenerating	0.379089	0.246892	0.332487	0.327219	0.346895	0.297909	0.745349	0.66409			0.986657	0.972191	0.972191	0.972191	0.972191	0.0787655	0.0571026	1.74164e-05	24	23	24	24	23	23	24	24		0.314174	0.469185	0.184512	0.342169	0.267515	0.500389	0.373941	0.327219	0.189546	0.355513	0.33035	0.251685	0.784402	0.688934	0.524633	0.85578
Pelargonic Acid	Adult	0.0657084	0.0327869	0.0388769	0.0243282	0.0175083	0.0432	0.0432898	0.046563			0.63973	0.63973	0.63973	0.871262	0.63973	0.63973	0.63973	0.658376	23	24	23	24	24	24	24	22		0.15	0.00455373	0.113117	0.0168988	0.0637681	0.0318763	0.0935705	0.0182801	0.0302477	0.0115416	0.115681	0.0341749	0.107274	0.031075	0.0959725	0.0257913
	Regenerating	0.3675	0.288375	0.392459	0.370259	0.556293	0.56466	0.256601	0.242168			0.756917	0.756917	0.715763	0.474866	0.474866	0.756917	0.756917	0.478048	24	24	24	24	24	24	24	24		0.169119	0.543249	0.288375	0.385779	0.270585	0.670624	0.316055	0.476646	0.587206	0.553825	0.685973	0.530431	0.18044	0.351667	0.169273	0.357615
																													conc 0		LAA
		IO	LAA								IO	LAA								IO	LAA								A	B	A	B
Controls	Adult	0.0451656	0.273815								1	0.45407								23	24								0.0676732	0.0245337	0.15115	0.396479
	Regenerating	0.620962	0.679131								1	0.607924								24	24								0.636901	0.605024	0.663035	0.695226
		1	2	3	4				A	R
IO - only	Adult	0.127279	0.140135	0.248167	0.0788345		cutoffs	lower	-0.0483095	0.23385										24	23	24	24						0.108626	0.145932	0.18531	0.0908537	0.358442	0.137892	0.104042	0.0536269
	Regenerating	0.543083	0.525693	0.45726	0.477421			upper	0.230052	0.911222										24	24	24	24						0.565087	0.521079	0.559816	0.491569	0.422833	0.491687	0.52737	0.427472
		Resting (blue)- day 12																											Per run- day 12
Chemical	Worm type	compiled									p-value									# analyzable worms									c0		c1		c2		c3		c4		c5		c6		c7
		0	1	3.16	10	31.6	100	316	1000		0	1	3.16	10	31.6	100	316	1000	KW	0	1	3.16	10	31.6	100	316	1000		A	B	A	B	A	B	A	B	A	B	A	B	A	B	A	B
Glyphosate	Adult	0.0566218	0.0405047	0.0411215	0.208897	0.0639634	0.245003	0.145218	0.135468			0.779503	0.779503	0.525229	0.769008	0.525229	0.738338	NA	0.41	22	24	23	23	24	24	24	8		0.195494	0.0385544	0.0346071	0.0886002	0.0401337	0.0705882	0.105953	0.25	0.0279337	0.0793999	0.139839	0.417604	0.0491236	0.267317	0	0.433087
	Regenerating	0.0438081	0.0662927	0.0607735	0.0769642	0.0923137	0.13107	0.0228359	0.0309091			0.260008	0.323116	0.323116	0.297684	0.208617	0.807967	NA	0.15	24	24	23	24	22	24	24	17		0.0424784	0.0828041	0.0728134	0.0635102	0.0411629	0.164384	0.0215236	0.1129	0.0317797	0.121429	0.0708253	0.705482	0.0303554	0.0228359	0.0211048	0.173585
RC	Adult	0.250663	0.067174	0.0518717	0.0910181	0.152778	0.383803	1	NaN			0.997632	0.997632	0.997632	0.997632	0.997632	NA	NA	0.006	24	24	24	24	24	23	12	0		0.781876	0.109902	0.0448378	0.102088	0.0434619	0.115557	0.0565167	0.161721	0.308798	0.107338	0.152249	0.472762	1	1	NaN	NaN
	Regenerating	0.0569785	0.0601263	0.0350487	0.0466019	0.0665881	0.122199	0.926667	NaN			0.873882	0.873882	0.873882	0.873882	0.241405	1.92387e-06	NA	1.77072e-09	24	22	24	23	24	24	21	0		0.0488167	0.0805249	0.0539922	0.146547	0.0621476	0.031963	0.0394643	0.15748	0.045289	0.105594	0.18355	0.0933737	0.911753	0.95	NaN	NaN
RR	Adult	0.103189	0.93	1	0.243338	0.224561	0.0744741	0.184079	NaN			0.00075635	0.000164155	0.0954953	0.0954953	0.341424	NA	NA	9.4261e-05	23	23	23	22	21	24	10	0		0.0933737	0.176271	0.954757	0.226695	1	0.279887	0.0573913	0.568333	0.215866	0.257009	0.031963	0.478519	0.199143	0.0516252	NaN	NaN
	Regenerating	0.286561	0.103696	0.127273	0.320952	0.155058	0.0537634	0.0912548	NaN			0.89569	0.701866	0.701866	0.701866	0.957838	NA	NA	0.12	23	24	23	24	24	23	17	0		0.649648	0.17864	0.0380033	0.288799	0.193101	0.1	0.525909	0.174386	0.155058	0.169468	0.0483135	0.0537634	0.0855397	0.158127	NaN	NaN
Diquat Dibromide	Adult	0.0703883	0.0633609	0.144001	0.100535	0.343066	0.394531	0.635921	0.76673			0.309982	0.0148513	0.175284	3.08157e-06	1.02128e-06	3.29894e-10	NA	8.34302e-15	21	23	20	24	21	21	22	17		0.0715499	0.0703883	0.0863636	0.056156	0.12024	0.428571	0.0631478	0.186897	0.325328	0.445273	0.394433	0.459144	0.635921	0.62966	0.881154	0.751667
	Regenerating	0.0440678	0.0605327	0.0311688	0.120536	0.280014	0.0559377	0.17832	0.546429			0.444117	0.497295	0.186796	0.016604	0.444117	0.0405959	0.000228292	0.000104724	23	23	23	24	24	24	24	23		0.0433105	0.0741445	0.0534224	0.0623949	0.0365351	0.0311688	0.0624011	0.256994	0.10309	0.677645	0.0520164	0.0559377	0.150516	0.179599	0.44697	0.603282
Pelargonic Acid	Adult	0.160714	0.109755	0.0699153	0.144078	0.227804	0.105191	0.107306	0.108621			0.933164	0.933164	0.933164	0.602652	0.933164	0.933164	0.933164	0.086894	23	24	23	24	24	24	23	23		0.17394	0.0841121	0.109755	0.120071	0.0675182	0.145833	0.1797	0.137694	0.123963	0.349327	0.164182	0.0543412	0.105124	0.123457	0.134168	0.0988048
	Regenerating	0.0696622	0.0768595	0.0555556	0.0430452	0.0645161	0.0325	0.127336	0.0582385			0.855624	0.855624	0.855624	0.855624	0.855624	0.855624	0.855624	0.903386	24	24	23	24	23	23	24	24		0.110524	0.0555481	0.0323592	0.108066	0.0574388	0.0504808	0.0466374	0.039904	0.0648148	0.0645161	0.0406402	0.026393	0.127336	0.103659	0.0693133	0.0322184
																													conc 0		LAA
		IO	LAA								IO	LAA								IO	LAA								A	B	A	B
Controls	Adult	0.173405	0.259895								1	0.975208								24	24								0.27779	0.0690191	0.128362	0.391429
	Regenerating	0.116873	0.161414								1	0.604587								24	24								0.06805	0.165697	0.146086	0.176742
		1	2	3	4				A	R
IO - only	Adult	0.289997	0.297104	0.293884	0.351514		cutoffs	lower	-0.00672309	-0.110818										24	24	24	24						0.381878	0.198117	0.267174	0.327034	0.347849	0.23992	0.423028	0.279999
	Regenerating	0.270798	0.304774	0.247057	0.50153			upper	0.416219	0.49924										24	24	24	24						0.257456	0.284139	0.309108	0.30044	0.376289	0.117825	0.50404	0.49902
Legend
p<0.05
lethal
excluded due to biological relevancy cutoffs
excluded due to inconsistency between runs

## Sheet: Phototaxis
		Phototaxis- day 7																											Per run- day 7
Chemical	Worm type	compiled									p-value									# analyzable worms									c0		c1		c2		c3		c4		c5		c6		c7
		0	1	3.16	10	31.6	100	316	1000		0	1	3.16	10	31.6	100	316	1000		0	1	3.16	10	31.6	100	316	1000		A	B	A	B	A	B	A	B	A	B	A	B	A	B	A	B
Glyphosate	Adult	0.583333	0.625	0.583333	0.333333	0.625	0.541667	0.5	0.375			0.722178	0.61492	0.0734034	0.722178	0.5	0.386241	NA		24	24	24	24	24	24	24	8		0.75	0.416667	0.833333	0.416667	0.75	0.416667	0.0833333	0.583333	0.416667	0.833333	0.25	0.833333	0.416667	0.583333	0.5	0.333333
	Regenerating	0.583333	0.541667	0.625	0.583333	0.625	0.708333	0.75	0.666667			0.5	0.722178	0.61492	0.722178	0.886491	0.937709	NA		24	24	24	24	24	24	24	18		0.583333	0.583333	0.666667	0.416667	0.583333	0.666667	0.75	0.416667	0.75	0.5	0.833333	0.583333	0.916667	0.583333	0.833333	0.333333
RC	Adult	0.791667	0.666667	0.708333	0.583333	0.666667	0.916667	0	0.615385			0.258541	0.369984	0.106192	0.258541	0.951427	1	NA		24	24	24	24	24	24	17	13		0.75	0.833333	0.75	0.583333	0.666667	0.75	0.416667	0.75	0.416667	0.916667	1	0.833333	0	0	0.666667	0.571429
	Regenerating	0.583333	0.291667	0.416667	0.416667	0.375	0.333333	0.0434783	NaN			0.0398851	0.193405	0.193405	0.123824	0.0734034	6.17554e-05	NA		24	24	24	24	24	24	23	0		0.5	0.666667	0.333333	0.25	0.416667	0.416667	0.416667	0.416667	0.416667	0.333333	0.0833333	0.583333	0.0909091	0	NaN	NaN
RR	Adult	1	0.75	0.708333	0.833333	0.833333	0.791667	0.1	NaN			0.0109682	0.00470064	0.0546099	0.0546099	0.0248227	1	NA		24	24	24	24	24	24	10	0		1	1	0.666667	0.833333	0.666667	0.75	0.833333	0.833333	0.833333	0.833333	0.583333	1	0	0.2	NaN	NaN
	Regenerating	0.625	0.541667	0.541667	0.666667	0.541667	0.583333	0.611111	NaN			0.38508	0.38508	0.726564	0.38508	0.5	1	NA		24	24	24	24	24	24	18	0		0.75	0.5	0.5	0.583333	0.333333	0.75	0.5	0.833333	0.416667	0.666667	0.416667	0.75	0.5	0.75	NaN	NaN
Diquat Dibromide	Adult	0.958333	0.916667	0.956522	0.791667	0.695652	0.458333	0.52381	0.636364			0.5	0.5	0.0940953	0.0113045	0.000128273	0.000128273	0.00219366		24	24	23	24	23	24	21	22		0.916667	1	1	0.833333	0.916667	1	0.916667	0.666667	0.636364	0.75	0.583333	0.333333	0.666667	0.416667	0.8	0.5
	Regenerating	0.875	0.913043	0.916667	0.958333	0.826087	0.826087	0.625	0.583333			0.666914	0.826241	0.94539	0.350388	0.350388	0.0466539	0.0244957		24	23	24	24	23	23	24	24		1	0.75	0.916667	0.909091	1	0.833333	0.916667	1	0.916667	0.727273	0.916667	0.727273	0.5	0.75	0.75	0.416667
Pelargonic Acid	Adult	0.916667	0.875	0.916667	0.875	0.916667	0.833333	0.958333	0.913043			0.5	0.695745	0.5	0.695745	0.333086	0.882979	0.5		24	24	24	24	24	24	24	23		0.916667	0.916667	1	0.75	0.916667	0.916667	0.833333	0.916667	0.916667	0.916667	0.833333	0.833333	1	0.916667	0.818182	1
	Regenerating	0.875	0.708333	0.791667	0.666667	0.625	0.75	0.791667	0.833333			0.143233	0.350388	0.0840458	0.0466539	0.230698	0.350388	0.5		24	24	24	24	24	24	24	24		1	0.75	0.833333	0.583333	0.833333	0.75	0.75	0.583333	0.583333	0.666667	0.583333	0.916667	0.916667	0.666667	1	0.666667
																													IO		LAA
		IO	LAA								IO	LAA								IO	LAA								A	B	A	B
Controls	Adult	0.75	0.5								1	0.126436								24	22								0.916667	0.583333	0.583333	0.4
	Regenerating	0.5	0.695652								1	0.237524								24	23								0.583333	0.416667	0.818182	0.583333
		1	2	3	4				A	R	1	2	3	4						1	2	3	4
IO - only	Adult	0.791667	0.583333	0.583333	0.75		cutoffs	lower	0.46089	0.437063										24	24	24	24						0.916667	0.666667	0.916667	0.25	0.75	0.416667	0.75	0.75
	Regenerating	0.75	0.666667	0.833333	0.708333			upper	1.08078	0.962937										24	24	24	24						0.833333	0.666667	0.666667	0.666667	0.833333	0.833333	0.583333	0.833333
		Phototaxis- day 12																											Per run- day 12
Chemical	Worm type	compiled									p-value									# analyzable worms									c0		c1		c2		c3		c4		c5		c6		c7
		0	1	3.16	10	31.6	100	316	1000		0	1	3.16	10	31.6	100	316	1000		0	1	3.16	10	31.6	100	316	1000		A	B	A	B	A	B	A	B	A	B	A	B	A	B	A	B
Glyphosate	Adult	0.681818	0.708333	0.782609	0.826087	0.625	0.708333	0.916667	0.75			0.697046	0.86464	0.930276	0.463102	0.697046	0.992583	NA		22	24	23	23	24	24	24	8		0.8	0.583333	0.583333	0.833333	0.833333	0.727273	0.916667	0.727273	0.583333	0.666667	0.833333	0.583333	0.833333	1	1	0.666667
	Regenerating	0.583333	0.583333	0.652174	0.708333	0.772727	0.666667	0.791667	0.882353			0.61492	0.78357	0.886491	0.954968	0.814266	0.970058	NA		24	24	23	24	22	24	24	17		0.833333	0.333333	0.583333	0.583333	0.666667	0.636364	0.666667	0.75	0.727273	0.818182	0.916667	0.416667	0.916667	0.666667	0.833333	1
RC	Adult	0.666667	0.75	0.833333	0.791667	0.833333	0.913043	0	NaN			0.829419	0.953346	0.90349	0.953346	0.993814	1	NA		24	24	24	24	24	23	12	0		0.583333	0.75	0.666667	0.833333	0.833333	0.833333	0.833333	0.75	0.833333	0.833333	1	0.833333	0	0	NaN	NaN
	Regenerating	0.708333	0.826087	0.791667	0.791667	0.958333	0.791667	0.0952381	NaN			0.90349	0.84117	0.84117	0.998051	0.84117	3.09843e-05	NA		24	23	24	24	24	24	21	0		0.666667	0.75	0.833333	0.818182	0.666667	0.916667	0.666667	0.916667	0.916667	1	0.583333	1	0.2	0	NaN	NaN
RR	Adult	0.916667	0.217391	0.434783	0.545455	0.714286	0.833333	0.5	NaN			9.73258e-07	0.000446857	0.0050385	0.0833719	0.333086	1	NA		24	23	23	22	21	24	10	0		1	0.833333	0	0.454545	0	0.833333	0.727273	0.363636	0.75	0.666667	0.916667	0.75	0.8	0.2	NaN	NaN
	Regenerating	0.608696	0.583333	0.565217	0.458333	0.625	0.826087	0.705882	NaN			0.547883	0.5	0.229822	0.660787	0.976412	1	NA		23	24	23	24	24	23	17	0		0.545455	0.666667	0.5	0.666667	0.5	0.636364	0.416667	0.5	0.666667	0.583333	0.833333	0.818182	0.888889	0.5	NaN	NaN
Diquat Dibromide	Adult	1	0.826087	0.65	0.791667	0.47619	0.666667	0.727273	0.411765			0.0594315	0.00287342	0.0310078	6.13e-05	0.00360848	0.0105698	1		22	23	20	24	21	21	22	17		1	1	0.909091	0.75	0.727273	0.555556	0.916667	0.666667	0.454545	0.5	0.4	0.909091	0.9	0.583333	0.285714	0.5
	Regenerating	0.916667	0.791667	0.958333	0.916667	0.791667	0.833333	0.958333	0.826087			0.2079	0.882979	0.695745	0.2079	0.333086	0.882979	0.312222		24	24	24	24	24	24	24	23		0.916667	0.916667	0.583333	1	0.916667	1	1	0.833333	1	0.583333	0.75	0.916667	1	0.916667	0.727273	0.916667
Pelargonic Acid	Adult	0.791667	0.916667	0.958333	0.875	0.875	0.916667	0.916667	1			0.951427	0.989032	0.877592	0.877592	0.951427	0.951427	1		24	24	24	24	24	24	24	23		1	0.583333	1	0.833333	1	0.916667	1	0.75	1	0.75	0.916667	0.916667	1	0.833333	1	1
	Regenerating	0.958333	0.958333	0.875	0.958333	1	0.958333	0.916667	0.875			0.755319	0.304255	0.755319	1	0.755319	0.5	0.304255		24	24	24	24	24	24	24	24		0.916667	1	1	0.916667	0.916667	0.833333	1	0.916667	1	1	1	0.916667	0.916667	0.916667	0.833333	0.916667
																													IO		LAA
		IO	LAA								IO	LAA								IO	LAA								A	B	A	B
Controls	Adult	0.791667	0.904762								1	0.42163								24	21								0.833333	0.75	1	0.777778
	Regenerating	0.875	0.833333								1	1								24	24								0.916667	0.833333	0.916667	0.75
		1	2	3	4				A	R
IO - only	Adult	0.791667	0.75	0.75	0.708333		cutoffs	lower	0.577568	0.364844										24	24	24	24						0.666667	0.916667	0.75	0.75	0.75	0.75	0.666667	0.75
	Regenerating	0.666667	0.5	0.583333	0.545455			upper	0.992128	1.02432										24	24	24	22						0.75	0.583333	0.583333	0.416667	0.416667	0.75	0.5	0.583333
Legend
p<0.05
lethal
excluded due to biological relevancy cutoffs
excluded due to inconsistency between runs

## Sheet: Speed(dark)
		Speed(dark)- day 7																											Per run- day 7
Chemical	Worm type	compiled									p-value									# analyzable worms									c0		c1		c2		c3		c4		c5		c6		c7
		0	1	3.16	10	31.6	100	316	1000		0	1	3.16	10	31.6	100	316	1000	WA	0	1	3.16	10	31.6	100	316	1000		A	B	A	B	A	B	A	B	A	B	A	B	A	B	A	B
Glyphosate	Adult	0.991766	1.11362	1.018	1.09435	0.962612	0.794903	1.199	0.40543			0.999971	0.994885	0.999894	0.956965	0.371727	1	NaN	0.027	23	24	24	24	24	22	24	6		0.683213	1.27461	1.01539	1.21185	0.956331	1.07967	1.16841	1.0203	1.08556	0.839663	1.06952	0.465359	1.18605	1.21195	0.283103	0.429895
	Regenerating	0.381158	0.378324	0.412963	0.364987	0.374699	0.385533	0.462323	0.391266			0.981062	0.998345	0.959255	0.978014	0.988631	0.99994	NaN	0.95	21	22	22	20	18	22	23	13		0.463091	0.306673	0.419134	0.344316	0.355748	0.460642	0.327744	0.410506	0.402176	0.331521	0.409225	0.36184	0.491689	0.430287	0.419664	0.296608
RC	Adult	0.843264	0.824556	0.935583	1.04202	0.838961	0.365827	0.23182	0.298127			0.94042	0.999768	0.999999	0.964505	2.46248e-07	NA	NaN	3.97732e-16	24	24	24	24	20	23	1	6		0.811797	0.874732	0.833177	0.816654	0.985117	0.88605	1.1587	0.925344	0.997203	0.645555	0.358376	0.373956	NaN	0.23182	0.30963	0.286625
	Regenerating	0.341673	0.411624	0.517463	0.364104	0.372899	0.404028	0.277047	NaN			0.999648	1	0.997645	0.99964	0.99994	0.175235	NaN	0.086	18	14	16	9	13	17	5	0		0.350229	0.333117	0.319067	0.504181	0.692553	0.342373	0.494067	0.299123	0.41517	0.323583	0.536903	0.331551	0.239176	0.286515	NaN	NaN
RR	Adult	0.765789	0.849193	0.838337	0.74956	0.742171	0.916048	1.2763	NaN			0.998854	0.998386	0.948402	0.93807	0.999947	NA	NaN	0.68	19	22	24	23	22	21	10	0		0.690191	0.820769	0.895531	0.802854	0.7535	0.923174	0.728695	0.772323	0.946757	0.496668	1.06941	0.711561	1.31703	1.23556	NaN	NaN
	Regenerating	0.395922	0.409547	0.300952	0.308176	0.386131	0.384205	0.371684	NaN			0.982895	0.253838	0.319816	0.949164	0.950605	NA	NaN	0.198	20	14	15	21	18	20	14	0		0.374277	0.417566	0.455413	0.363682	0.291383	0.309326	0.324602	0.295857	0.359315	0.412946	0.2477	0.520709	0.355588	0.387781	NaN	NaN
Diquat Dibromide	Adult	0.909972	1.15613	1.11064	1.27733	0.917698	0.41653	0.324531	0.285486			1	1	1	0.994672	1.87e-06	4.19e-09	5.16e-10	1.49753e-29	24	24	23	24	23	23	20	19		0.807469	1.01248	1.07044	1.24183	0.911343	1.32805	1.1449	1.40976	0.964063	0.875196	0.420158	0.412903	0.352515	0.305875	0.287473	0.28404
	Regenerating	0.346355	0.417657	0.39632	0.385774	0.449122	0.390333	0.366013	0.390423			1	1	1	1	1	0.999878	1	0.0542101	21	22	21	23	17	21	23	17		0.345899	0.346728	0.433099	0.402216	0.381258	0.41473	0.386157	0.385315	0.509271	0.338847	0.432056	0.344437	0.358682	0.37401	0.41511	0.345163
Pelargonic Acid	Adult	0.941863	0.927012	0.769598	0.949601	0.89083	0.964164	0.83771	0.896248			0.986323	0.432015	0.994243	0.950916	0.996892	0.809568	0.963389	0.550018	24	23	24	24	24	23	24	23		0.557104	1.32662	0.652015	1.17909	0.614347	0.938963	0.653015	1.24619	0.624566	1.15709	0.725084	1.18332	0.584378	1.09104	0.573088	1.19248
	Regenerating	0.335518	0.371826	0.402399	0.375602	0.343167	0.314494	0.347661	0.333591			0.999998	1	1	0.997694	0.714809	0.999514	0.987369	0.175469	18	21	20	19	18	18	21	20		0.344352	0.326685	0.365085	0.380815	0.351875	0.478185	0.393986	0.359056	0.330955	0.355379	0.284377	0.33366	0.340334	0.35743	0.332702	0.334925
																													IO		LAA
		IO	LAA								IO	LAA								IO	LAA								A	B	A	B
Controls	Adult	1.01913	0.998632								1	0.893964								22	21								0.832379	1.14954	0.912921	1.06837
	Regenerating	0.388423	0.355198								1	0.67937								17	17								0.408492	0.395655	0.492001	0.517289
		1	2	3	4				A	R
IO - only	Adult	0.984065	0.987265	0.856908	0.882601		cutoffs	lower	0.756051	0.285519										23	23	22	24						0.763346	1.23228	0.973742	1.03182	0.445805	0.432331	0.230669	0.283288
	Regenerating	0.401432	0.505195	0.481523	0.445289			upper	1.08047	0.518978										20	23	21	18						0.355365	0.425613	0.377724	0.323018	0.51282	0.60228	NaN	0.278218
		Speed(dark)- day 12																											Per run- day 12
Chemical	Worm type	compiled									p-value									# analyzable worms									c0		c1		c2		c3		c4		c5		c6		c7
		0	1	3.16	10	31.6	100	316	1000		0	1	3.16	10	31.6	100	316	1000	WA	0	1	3.16	10	31.6	100	316	1000		A	B	A	B	A	B	A	B	A	B	A	B	A	B	A	B
Glyphosate	Adult	0.757503	0.933686	1.12744	0.718941	0.770384	0.508049	0.690642	0.499885			0.999989	1	0.949569	0.989732	0.214972	0.899394	NA	0.0017	21	23	21	19	22	19	24	6		0.596294	0.904056	0.985193	0.877495	1.16536	1.08571	0.792873	0.636795	0.978364	0.562403	0.582068	0.406271	0.781447	0.599838	0.240674	0.551727
	Regenerating	0.807367	0.735419	0.811585	0.93159	0.824919	0.727225	0.820964	1.03358			0.828793	0.986747	0.999985	0.992338	0.8131	0.991964	NA	0.7	21	22	22	21	21	21	24	16		0.794958	0.823912	0.6965	0.774338	0.984697	0.60385	1.01077	0.844488	0.95149	0.68569	0.808304	0.619119	0.782524	0.856202	0.994485	1.11961
RC	Adult	0.674272	0.827515	0.909104	0.760392	0.373424	0.361171	0.276842	NaN			0.999909	0.999999	0.997885	0.00821072	0.00662291	NA	NA	1.46349e-07	20	23	24	23	20	19	3	0		0.678174	0.671079	0.99376	0.675123	0.93316	0.885047	0.867471	0.643579	0.352001	0.394848	0.393817	0.324897	0.21106	0.309734	NaN	NaN
	Regenerating	0.739212	0.87684	0.969892	1.01922	0.885753	0.624471	0.305379	NaN			0.999975	1	1	0.999999	0.538003	1.50884e-05	NA	8.32147e-18		23	23	24	23	21	6	0		0.753782	0.725968	1.03588	0.703344	0.981129	0.959592	1.12852	0.909914	0.940462	0.826071	0.576008	0.664122	0.305738	0.303581	NaN	NaN
RR	Adult	0.702394	0.686844	0.597312	0.735257	0.687469	0.790008	0.728849	NaN			0.95709	0.600612	0.992278	0.951094	0.999085	NA	NA	0.796	22	8	13	17	18	22	9	0		0.664122	0.740666	0.303581	0.741596	0.297866	0.651757	0.749141	0.715424	0.703344	0.662523	0.959592	0.586508	0.601178	0.888438	NaN	NaN
	Regenerating	0.581086	0.722162	0.791581	0.713203	0.741348	0.782529	0.897295	NaN			0.999983	1	0.999912	0.999997	1	NA	NA	0.429	20	21	17	16	20	23	17	0		0.417191	0.74498	0.765862	0.663896	0.81049	0.770309	0.748758	0.685548	0.777927	0.704769	0.76357	0.803212	0.925629	0.865419	NaN	NaN
Diquat Dibromide	Adult	0.76395	0.815687	0.782844	0.647955	0.383669	0.323367	0.309205	0.293583			0.999448	0.995006	0.374223	4.32e-06	2.29e-07	1.95e-07	NA	1.24131e-16	22	22	20	24	17	19	19	10		0.643108	0.864652	0.706673	0.9247	0.875262	0.669888	0.688213	0.607698	0.386794	0.377939	0.294646	0.35528	0.341274	0.280342	0.306168	0.288189
	Regenerating	0.502769	0.640753	0.857897	0.79726	0.692319	0.637028	0.518096	0.358197			1	1	1	1	0.999999	0.997019	0.0115698	1.31797e-06	23	23	23	22	20	23	21	20		0.546448	0.46273	0.853731	0.445523	0.975119	0.730019	1.07724	0.461285	0.951023	0.376125	0.873976	0.378538	0.567178	0.464105	0.38299	0.333404
Pelargonic Acid	Adult	0.635529	0.808733	0.68709	0.539796	0.603642	0.637091	0.651856	0.68893			1	0.999713	0.697889	0.966687	0.992849	0.997134	0.999622	0.303979	21	22	23	23	19	23	23	21		0.30454	0.883771	0.458434	1.15903	0.573648	0.791078	0.401711	0.705499	0.512132	0.729468	0.482121	0.80615	0.531628	0.783014	0.473101	0.850802
	Regenerating	0.498132	0.631107	0.583414	0.527405	0.47249	0.428597	0.450067	0.53948			0.999999	0.99998	0.998802	0.970983	0.801681	0.91883	0.999393	0.601698	24	23	24	24	24	22	21	23		0.407485	0.588778	0.63773	0.625035	0.795308	0.371519	0.579341	0.475469	0.60672	0.338261	0.379656	0.487326	0.408473	0.48788	0.517038	0.560052
																													IO		LAA
		IO	LAA								IO	LAA								IO	LAA								A	B	A	B
Controls	Adult	0.724221	1.10097								1	0.0329161								24	20								0.590769	0.857673	1.06694	1.15203
	Regenerating	0.815948	1.03973								1	0.0789078								24	23								0.669969	0.961928	0.971642	1.114
		1	2	3	4				A	R
IO - only	Adult	0.681647	0.754334	0.573349	0.791968		cutoffs	lower	0.572177	0.350341										20	23	21	18						0.5226	0.811776	0.837528	0.678073	0.583618	0.564014	0.885098	0.675555
	Regenerating	0.767756	1.11797	1.07877	0.883383			upper	0.839657	1.20814										20	20	21	15						0.78321	0.752302	1.24237	1.01618	0.922959	1.19563	0.994413	0.756493
Legend
p<0.05
lethal
excluded due to biological relevancy cutoffs
excluded due to inconsistency between runs

## Sheet: Resting (dark)
		Resting (dark) - day 7																											Per run- day 7
Chemical	Worm type	compiled									p-value									# analyzable worms									c0		c1		c2		c3		c4		c5		c6		c7
		0	1	3.16	10	31.6	100	316	1000		0	1	3.16	10	31.6	100	316	1000	KW	0	1	3.16	10	31.6	100	316	1000		A	B	A	B	A	B	A	B	A	B	A	B	A	B	A	B
Glyphosate	Adult	0.0525424	0.029221	0.0363524	0.032606	0.0722321	0.130181	0.0355932	0.867727			0.934001	0.934001	0.934001	0.934001	0.934001	0.934001	NA	0.1	23	24	24	24	24	24	24	8		0.342495	0.0424767	0.0717698	0.0145475	0.070922	0.0161017	0.0442963	0.0293932	0.0191866	0.380234	0.0392254	0.566029	0.0278654	0.0404391	0.910828	0.867727
	Regenerating	0.858106	0.760015	0.548305	0.810169	0.89322	0.706424	0.722881	0.799697			0.980584	0.980584	0.980584	0.887127	0.980584	0.980584	NA	0.021	24	24	24	24	23	24	24	18		0.821784	0.876271	0.720232	0.78806	0.548305	0.624576	0.862712	0.769558	0.730298	0.949148	0.602542	0.832113	0.468691	0.819492	0.708095	0.975177
RC	Adult	0.0759841	0.0680791	0.0653805	0.061808	0.558742	0.708819	1	1			0.755155	0.755155	0.755155	0.00653489	5.76189e-05	NA	NA	1.12165e-08	24	24	24	24	24	24	17	13		0.105018	0.0663177	0.0706215	0.066599	0.0594483	0.0738585	0.0493604	0.102495	0.131109	0.692238	0.573719	0.824608	1	1	0.978814	1
	Regenerating	0.777614	0.960905	0.890074	1	0.926566	0.88715	1	NaN			0.0625925	0.394992	0.0158754	0.0933064	0.376442	0.000152458	NA	0.000338	24	23	24	24	24	24	23	0		0.855906	0.708307	0.965198	0.947458	0.671439	0.911697	1	0.976321	0.8579	0.971209	0.975059	0.776339	1	1	NaN	NaN
RR	Adult	0.260067	0.108374	0.054386	0.182131	0.613569	0.194324	0.0119375	NaN			0.984022	0.984022	0.984022	0.984022	0.984022	NA	NA	0.157	24	24	23	23	24	24	10	0		0.870452	0.0669492	0.0664979	0.144192	0.107665	0.0461255	0.184026	0.17505	0.031162	0.833742	0.0258121	0.521315	0.0152542	0.00862069	NaN	NaN
	Regenerating	0.871417	0.928295	0.860678	0.855816	0.884746	0.774838	0.774576	NaN			0.32375	0.32375	0.588866	0.32375	0.666985	NA	NA	0.455	24	23	24	24	23	24	18	0		0.873629	0.844068	0.966102	0.903978	0.917797	0.818644	0.908475	0.820882	0.888889	0.869958	0.850214	0.752243	0.822833	0.683603	NaN	NaN
Diquat Dibromide	Adult	0.0569954	0.0375716	0.0482759	0.017674	0.0290698	0.567514	0.69322	0.888334			0.941575	0.915348	0.941575	0.915348	0.000134314	8.93835e-06	2.44801e-08	6.00266e-22	24	24	23	24	23	24	21	22		0.101976	0.0473048	0.0431689	0.0210717	0.0737794	0.0235294	0.0466102	0.012529	0.047619	0.0259635	0.419598	0.683748	0.509921	0.813559	0.888334	0.875424
	Regenerating	0.793771	0.573196	0.720289	0.656201	0.827214	0.818662	0.704345	0.851876			0.990531	0.990531	0.990531	0.990531	0.990531	0.990531	0.990531	0.0315103	24	23	24	24	23	23	24	24		0.781889	0.848241	0.559479	0.621622	0.720289	0.719696	0.686441	0.639173	0.684746	0.906883	0.757522	0.819095	0.68208	0.740908	0.763327	0.964592
Pelargonic Acid	Adult	0.0495111	0.0634873	0.110736	0.0469903	0.0719232	0.074359	0.0815338	0.0644068			0.68853	0.68853	0.68853	0.68853	0.68853	0.68853	0.68853	0.929453	24	24	24	24	24	23	24	23		0.545934	0.0182642	0.180017	0.0533363	0.502542	0.0613688	0.145138	0.0342598	0.144366	0.028169	0.151515	0.0268192	0.538618	0.00232019	0.45975	0.0156276
	Regenerating	0.849143	0.721074	0.824721	0.847458	0.904225	0.908012	0.850974	0.843312			0.932552	0.932552	0.932552	0.932552	0.932552	0.932552	0.932552	0.287696	24	24	24	23	23	23	24	24		0.883605	0.831801	0.625135	0.843309	0.673279	0.9001	0.749153	0.869493	0.74104	0.947522	0.95555	0.858896	0.850974	0.843118	0.857191	0.829446
																													IO		LAA
		IO	LAA								IO	LAA								IO	LAA								A	B	A	B
Controls	Adult	0.368569	0.324862								1	0.925585								24	24								0.663939	0.0732003	0.311045	0.338679
	Regenerating	0.738191	0.723219								1	0.850946								24	24								0.809637	0.666745	0.684381	0.762057
		1	2	3	4				A	R
IO - only	Adult	0.248419	0.214833	0.230755	0.252044		cutoffs	lower	-0.0449511	0.503034										24	24	24	24						0.316833	0.180006	0.196027	0.233638	0.322363	0.139147	0.102867	0.401221
	Regenerating	0.647821	0.544796	0.574797	0.706332			upper	0.406895	0.969364										24	24	24	24						0.712596	0.583045	0.619518	0.470075	0.616099	0.533496	0.692971	0.719692
		Resting (dark)- day 12																											Per run- day 12
Chemical	Worm type	compiled									p-value									# analyzable worms									c0		c1		c2		c3		c4		c5		c6		c7
		0	1	3.16	10	31.6	100	316	1000		0	1	3.16	10	31.6	100	316	1000	KW	0	1	3.16	10	31.6	100	316	1000		A	B	A	B	A	B	A	B	A	B	A	B	A	B	A	B
Glyphosate	Adult	0.442252	0.0937308	0.0389831	0.496907	0.45091	0.732388	0.411174	0.77273			0.983532	0.983532	0.85443	0.857534	0.16574	0.857534	NA	0.00201	22	24	23	23	24	24	24	8		0.545623	0.425409	0.0214436	0.521434	0.0144312	0.199552	0.404179	0.590244	0.0150698	0.818086	0.744115	0.695407	0.266154	0.54993	0.805932	0.77273
	Regenerating	0.301241	0.186937	0.103986	0.10069	0.604946	0.365197	0.0541854	0.46087			0.965129	0.965129	0.965129	0.681279	0.681279	0.965129	NA	0.0519	24	24	23	24	22	24	24	17		0.466619	0.151668	0.164308	0.315997	0.0205183	0.264463	0.0534385	0.135576	0.0854093	0.794118	0.187461	0.863893	0.0952501	0.0502469	0.611965	0.0811321
RC	Adult	0.733199	0.446212	0.178004	0.508717	0.876038	0.852542	1	NaN			0.981856	0.981856	0.981856	0.0288413	0.0349756	NA	NA	4.28052e-07	24	24	24	24	24	23	12	0		0.776339	0.585252	0.0431757	0.609993	0.157872	0.207549	0.513603	0.498875	0.859507	0.899786	0.72	0.87574	1	0.95339	NaN	NaN
	Regenerating	0.488732	0.269142	0.123214	0.0461101	0.459845	0.531858	1	NaN			0.985693	0.985693	0.985693	0.628369	0.628369	1.29283e-05	NA	5.64853e-10	24	23	24	24	24	24	21	0		0.639114	0.130004	0.140685	0.362069	0.239729	0.122899	0.0299107	0.186918	0.142739	0.764041	0.531858	0.470364	0.970516	1	NaN	NaN
RR	Adult	0.564632	1	0.930508	0.206248	0.781863	0.45008	0.344089	NaN			0.00154518	0.0104036	0.528377	0.179171	0.528377	NA	NA	0.000538741	24	23	23	22	21	24	10	0		0.470364	0.599021	1	0.608273	1	0.607743	0.0555556	0.800995	0.403807	0.885036	0.122899	0.810696	0.412587	0.107692	NaN	NaN
	Regenerating	0.694915	0.21813	0.353141	0.749833	0.693893	0.368732	0.0984848	NaN			0.982319	0.982319	0.982319	0.982319	0.982319	NA	NA	0.0954	23	24	23	24	24	23	17	0		0.86236	0.583614	0.0698046	0.696414	0.125914	0.435593	0.852791	0.450059	0.457203	0.768292	0.123209	0.432432	0.120148	0.0904705	NaN	NaN
Diquat Dibromide	Adult	0.101695	0.0874126	0.108161	0.275055	0.694444	0.841379	0.895792	0.952542			0.372606	0.372606	0.147632	5.40168e-06	2.67263e-07	7.24501e-09	NA	1.26131e-15	21	23	20	24	21	21	21	17		0.152678	0.0512821	0.0736544	0.226687	0.0960452	0.130435	0.223031	0.347479	0.645221	0.85057	0.829781	0.872047	0.895792	0.898305	1	0.941333
	Regenerating	0.535692	0.491091	0.301116	0.0827887	0.504711	0.585664	0.650946	0.901099			0.95667	0.95667	0.95667	0.938157	0.938157	0.51589	0.0154532	9.35827e-05	24	24	24	24	24	24	24	22		0.535347	0.583923	0.0651227	0.650671	0.0752696	0.610932	0.0351239	0.78267	0.102555	0.835213	0.214276	0.753664	0.615389	0.758609	0.798144	0.916168
Pelargonic Acid	Adult	0.564549	0.328479	0.151329	0.551369	0.490295	0.415201	0.454259	0.19403			0.994863	0.994863	0.994863	0.994863	0.994863	0.994863	0.994863	0.0371903	24	24	23	24	24	24	24	23		0.862314	0.095977	0.444614	0.0676397	0.253165	0.0809271	0.706773	0.318074	0.472071	0.552385	0.568217	0.186751	0.454259	0.390779	0.658996	0.118639
	Regenerating	0.531177	0.257684	0.590062	0.500595	0.581274	0.598031	0.516205	0.596985			0.950736	0.530068	0.640615	0.530068	0.530068	0.530068	0.530068	0.204953	24	24	24	24	24	24	24	24		0.575795	0.368854	0.245155	0.347079	0.340668	0.663988	0.534512	0.458655	0.442356	0.709827	0.48155	0.674859	0.611223	0.446944	0.696108	0.422294
																													IO		LAA
		IO	LAA								IO	LAA								IO	LAA								A	B	A	B
Controls	Adult	0.347739	0.329129								1	0.438823								24	24								0.483742	0.211737	0.229912	0.428346
	Regenerating	0.268536	0.194937								1	0.243297								24	24								0.35594	0.181132	0.201948	0.187926
		1	2	3	4				A	R
IO - only	Adult	0.513975	0.309684	0.38601	0.463561		cutoffs	lower	0.0990058	0.169605	1	0.0925051	0.627464	0.670952						24	24	24	24						0.755185	0.272764	0.314045	0.305323	0.386556	0.385465	0.46274	0.464383
	Regenerating	0.505702	0.342736	0.307205	0.594773			upper	0.786454	0.744537	1	0.0958592	0.048467	0.332777						24	24	24	24						0.53051	0.480894	0.386672	0.298799	0.423184	0.191226	0.463748	0.725798
Legend
p<0.05
lethal
excluded due to biological relevancy cutoffs
excluded due to inconsistency between runs

## Sheet: Anxiety
		Anxiety- day 7																											Per run - day7
Chemical	Worm type	compiled									p-value									# analyzable worms									c0		c1		c2		c3		c4		c5		c6		c7
		0	1	3.16	10	31.6	100	316	1000		0	1	3.16	10	31.6	100	316	1000	KW	0	1	3.16	10	31.6	100	316	1000		A	B	A	B	A	B	A	B	A	B	A	B	A	B	A	B
Glyphosate	Adult	0.480089	0.494288	0.251114	0.103267	0.257174	0.259407	0.530475	0.0200698			0.905379	0.905379	0.905379	0.905379	0.905379	0.905379	NA	0.355	24	24	24	24	24	24	24	8		0.254608	0.509056	0.787553	0.11636	0.500383	0.0630938	0.349718	0.0394772	0.380787	0.0101744	0.352143	0.142857	0.553448	0.436357	0	0.0448405
	Regenerating	0.0232118	0.243392	0.212351	0.202003	0	0.191219	0.25	0.0200854			0.155313	0.138288	0.138288	0.797422	0.138288	0.138288	NA	0.0732	24	24	24	24	24	24	24	18		0.22341	0	0.572034	0	0.481511	0.0781826	0.384296	0.0472926	0.287689	0	0.460169	0.00603448	0.332621	0.0961067	0.0200854	0.0659051
RC	Adult	0.182895	0.183759	0.342997	0.160505	0.269527	0.342192	0	0.998155			0.480077	0.480077	0.526303	0.50328	0.480077	NA	NA	0.0889	24	24	24	24	24	24	17	13		0.216963	0.13232	0.302091	0.137228	0.438041	0.148305	0.483356	0.02427	0.482256	0	0.508293	0.0677481	0	0	1	0.922819
	Regenerating	0	0	0.0728814	0.0827586	0	0	0	NaN			0.515039	0.188772	0.188772	0.515039	0.515039	0.942362	NA	0.03789	24	24	24	23	23	24	23	0		0	0.00677966	0.135017	0	0.292614	0.00847458	0.377049	0	0.322034	0	0.160886	0	0	0	NaN	NaN
RR	Adult	0.0613799	0.319825	0.351927	0.427189	0.0520494	0.37932	0.419126	NaN			0.106386	0.106386	0.106386	0.380194	0.106386	NA	NA	0.425	24	24	24	24	24	24	10	0		0.00428571	0.224096	0.422464	0.178524	0.524576	0.191925	0.465846	0.176215	0.811349	0	0.587565	0.0301587	0.467241	0.336576	NaN	NaN
	Regenerating	0	0.0228833	0.0152542	0.100569	0	0	0.0619428	NaN			0.30311	0.214834	0.214834	0.627727	0.627727	NA	NA	0.241	24	24	24	23	24	24	18	0		0.00121951	0	0.0996173	0	0.0912409	0.0137119	0.227119	0.0502846	0.0827586	0	0	0	0.170457	0.0394049	NaN	NaN
Diquat Dibromide	Adult	0.623744	0.506565	0.641463	0.647013	0.569767	0.588969	0	0			1	1	1	1	1	1	1	1.84769e-14	24	24	23	24	23	24	21	22		0.633151	0.587303	0.506565	0.490701	0.629675	0.641463	0.716902	0.554057	0.63617	0.44307	0.588969	0.556241	0.0155039	0	0	0
	Regenerating	0.216629	0.480447	0.626348	0.552542	0.719298	0.484053	0.434202	0.526781			0.301991	0.290224	0.290224	0.194072	0.301991	0.301991	0.290224	0.720123	24	23	24	24	23	23	24	24		0.0633593	0.722985	0.509373	0.442913	0.626348	0.590594	0.552542	0.492254	0.698632	0.729977	0.57536	0.403042	0.434202	0.437391	0.664801	0.252935
Pelargonic Acid	Adult	0.374458	0.677657	0.491455	0.569983	0.503965	0.737187	0.637479	0.489194			0.105198	0.210847	0.113726	0.210847	0.0905333	0.0905333	0.175606	0.411922	24	24	24	24	24	24	24	23		0.00864553	0.713706	0.598273	0.716823	0.364012	0.576596	0.562887	0.569983	0.255347	0.701296	0.443642	0.860166	0.698903	0.637479	0.363148	0.789831
	Regenerating	0.354054	0.498968	0.652922	0.490054	0.536794	0.672881	0.362228	0.497926			0.508303	0.443416	0.508303	0.508303	0.508303	0.508303	0.508303	0.772476	24	24	24	24	24	24	24	24		0.21975	0.444642	0.505932	0.491453	0.586957	0.895888	0.490054	0.537005	0.44757	0.536794	0.736281	0.253907	0.601619	0.254601	0.407904	0.524067
																													IO		LAA
		IO	LAA								IO	LAA								IO	LAA								A	B	A	B
Controls	Adult	0.276409	0.575439								1	0.0443624								24	23								0.169751	0.276707	0.515685	0.887615
	Regenerating	0.0747205	0.368644								1	0.220867								24	24								0.0380852	0.131828	0.332059	0.385593
		1	2	3	4				A	R
IO - only	Adult	0.495736	0.725531	0.466033	0.240344		cutoffs	lower	-0.0175678	-0.139866										24	24	24	24						0.225314	0.650862	0.725531	0.654197	0.498305	0.386663	0.725562	0.0314127
	Regenerating	0.132532	0.185695	0.427743	0.113797			upper	0.802891	0.445542										24	24	24	24						0.0982882	0.142292	0.0826831	0.239085	0.427743	0.409322	0.454237	0.0134078
		Anxiety- day 12																											Per run - day12
Chemical	Worm type	compiled									p-value									# analyzable worms									c0		c1		c2		c3		c4		c5		c6		c7
		0	1	3.16	10	31.6	100	316	1000		0	1	3.16	10	31.6	100	316	1000	KW	0	1	3.16	10	31.6	100	316	1000		A	B	A	B	A	B	A	B	A	B	A	B	A	B	A	B
Glyphosate	Adult	0.449973	0.224345	0.340678	0.0430314	0.0587959	0.0631984	0.277489	0			0.988104	0.988104	0.988104	0.988104	0.988104	0.988104	NA	0.221	22	24	23	23	24	24	24	8		0.7309	0.260904	0.475698	0.117756	0.547218	0.235593	0.126786	0.00731707	0.551234	0	0.250083	0.00147929	0.536689	0	0.5	0
	Regenerating	0.0490196	0.259414	0.325424	0.228814	0.220387	0.174229	0.271277	0.0301205			0.00320673	0.00446714	0.00320673	0.0185489	0.0398375	0.00312252	NA	0.0177	24	24	23	23	22	24	24	17		0.023622	0.132954	0.347732	0.259368	0.363666	0.0222672	0.250256	0.227064	0.31028	0.0823117	0.344054	0	0.398577	0.205901	0.00144928	0.509434
RC	Adult	0.0788798	0.368062	0.35536	0.384338	0.918331	0.210896	0	NaN			0.276479	0.233712	0.0822357	0.000191832	0.233712	NA	NA	0.0016	24	24	24	24	24	23	12	0		0.324637	0	0.617013	0	0.436345	0.218134	0.700623	0.261614	0.845233	0.918331	0.609756	0.00185185	0	0	NaN	NaN
	Regenerating	0.0885193	0.387471	0.265006	0.371938	0.0166711	0.0617647	0	NaN			0.00172011	0.0240066	0.00321023	0.344129	0.413416	0.981436	NA	4.5959e-08	23	23	24	24	24	24	21	0		0	0.226721	0.533857	0.161736	0.340663	0.210785	0.394513	0.299213	0.333649	0	0.217926	0.00845411	0	0	NaN	NaN
RR	Adult	0.0059322	0	0.431034	0.226721	0.00911428	0.0732143	0.213872	NaN			0.685086	0.0550611	0.127973	0.601194	0.442854	NA	NA	0.0559	24	22	19	21	20	24	10	0		0.00845411	0.0059322	0	0.14322	1	0.105085	0.244716	0.153982	0.161736	0	0.207156	0	0.299213	0.040568	NaN	NaN
	Regenerating	0	0.246952	0.197458	0.116928	0.0719464	0.0313901	0.450628	NaN			0.0684839	0.0969829	0.158546	0.133658	0.133658	NA	NA	0.344	23	24	23	23	24	23	17	0		0	0.0767547	0.324272	0.0123078	0.310265	0.10516	0.189655	0.0205078	0.468151	0	0.45081	0	0.741483	0.0841019	NaN	NaN
Diquat Dibromide	Adult	0.317499	0.519802	0.390768	0.337188	0.383621	0	0	0			0.999984	0.999984	0.999984	0.999984	0.999984	0.999984	NA	3.19317e-06	22	23	20	24	21	21	22	17		0.313771	0.478586	0.414634	0.824029	0.408654	0.360406	0.270471	0.424884	0.494062	0.298755	0.0642606	0	0.000862069	0	0	0
	Regenerating	0.564343	0.633413	0.683143	0.69245	0.943878	0.663882	0.94186	0.709581			0.0997273	0.0997273	0.0314665	0.00129358	0.0908122	0.00122124	0.0943885	0.00748171	24	24	24	24	24	24	24	23		0.0845347	0.685714	0.388626	0.96377	0.697462	0.683143	0.611918	0.99646	0.743126	1	0.625424	0.699569	0.902579	0.974466	0.215247	0.946352
Pelargonic Acid	Adult	0.811907	0.522487	0.505136	0.757065	0.697529	0.688932	0.782697	0.829694			0.900215	0.900215	0.900215	0.900215	0.900215	0.900215	0.900215	0.58293	24	24	24	24	24	24	24	23		0.930312	0.694083	0.581519	0.489124	0.550654	0.478985	0.84654	0.677258	0.843924	0.271447	0.457209	0.797358	0.843112	0.751285	0.986696	0.620319
	Regenerating	0.822157	0.950569	0.850707	0.873613	0.982679	0.988594	0.970715	0.774499			0.103237	0.447266	0.447266	0.0693516	0.103237	0.0744906	0.447266	0.0843783	24	24	24	24	24	24	24	24		0.613063	0.87489	0.971515	0.744068	0.711033	0.903693	0.737655	0.913882	0.895391	1	0.997191	0.665119	0.995798	0.818243	0.933769	0.242373
																													IO		LAA
		IO	LAA								IO	LAA								IO	LAA								A	B	A	B
Controls	Adult	0.341588	0.685912								1	0.375186								24	23								0.111144	0.673286	0.699916	0.336347
	Regenerating	0.239655	0.273361								1	0.133088								23	24								0.0403403	0.264085	0.297574	0.273361
		1	2	3	4				A	R
IO - only	Adult	0.277542	0.227569	0.280508	0.0568205		cutoffs	lower	-0.179414	-0.265242										24	24	24	24						0.00345622	0.462429	0.468235	0.216884	0.361017	0.141525	0.782434	0.0199982
	Regenerating	0.291055	0.231818	0.331604	0			upper	0.749058	0.788876										24	24	24	23						0.109125	0.327495	0.276218	0.178814	0.299401	0.382305	0.424138	0
Legend
p<0.05
lethal
excluded due to biological relevancy cutoffs
excluded due to inconsistency between runs

## Sheet: LB (total)
		Locomotor bursts (total)- day 7																											Per run - day 7
Chemical	Worm type	compiled									p-value									# analyzable worms									c0		c1		c2		c3		c4		c5		c6		c7
		0	1	3.16	10	31.6	100	316	1000		0	1	3.16	10	31.6	100	316	1000	WA	0	1	3.16	10	31.6	100	316	1000		A	B	A	B	A	B	A	B	A	B	A	B	A	B	A	B
Glyphosate	Adult	8	6.5	11	8	6	12	5.5	10.5			0.988821	0.999767	0.879903	0.638872	0.539245	0.408799	NA	0.043	24	24	24	24	24	24	24	8		11	6	11.5	3.5	8	11.5	7	9	5	7.5	9.5	20	5	7.5	16	10.5
	Regenerating	17.5	15.5	19.5	15	19	16	14	23.5			0.929056	0.948229	0.189017	0.500651	0.752358	0.326455	NA	148	24	24	24	24	24	24	24	18		26	13	16.5	14.5	24	17	20	12.5	20	12	16	15.5	18.5	11	26.5	14
RC	Adult	14.5	11	12	9	10	33	12	42			0.998622	0.722488	0.556581	0.995823	1.41532e-05	NA	NA	6.67946e-07	24	24	24	24	24	24	17	13		11.5	15.5	12.5	10	9	12.5	8	10	10.5	9	39	30.5	14	7	36.5	55
	Regenerating	19.5	10	13.5	5	15	19	10	NaN			0.898794	0.799117	0.000461946	0.64657	0.999803	0.997659	NA	0.00188	24	24	24	24	24	24	23	0		22	19	9	11	10	13.5	1.5	7.5	8.5	18	10	25	7	10	NaN	NaN
RR	Adult	15.5	12	13.5	18.5	11	11	7	NaN			0.99503	0.90346	0.986282	0.312971	0.815355	NA	NA	0.178	24	24	24	24	24	24	10	0		14.5	18.5	12	13.5	15	12	24	18	12.5	10	10.5	11	4	14	NaN	NaN
	Regenerating	16	12	14.5	18	16.5	20	18.5	NaN			0.385341	0.518041	0.682776	0.705683	0.999746	NA	NA	0.32	24	24	24	24	24	24	18	0		12.5	18.5	10	17.5	12	19.5	12.5	24	23.5	12.5	12.5	20.5	12.5	26	NaN	NaN
Diquat Dibromide	Adult	11	9	9	6	12	40	66	41			0.906412	0.991876	0.041433	0.999712	2.66e-05	1.09e-11	1.52e-07	5.54786e-18	24	24	23	24	23	24	21	22		15	10	9.5	8	12	8	8	4.5	12	8	40	43.5	68	55.5	39	65.5
	Regenerating	19	21	16	19	16	23	14	19.5			0.999458	0.438119	0.890027	0.999448	0.999997	0.997306	0.979362	0.257204	24	23	24	24	23	23	24	24		33	16	21	22	17.5	15.5	23.5	18	16	18	15	29	14	13.5	19.5	14.5
Pelargonic Acid	Adult	9	9	12.5	10	10	14.5	14.5	11			0.35271	0.999767	0.480733	0.847545	0.897652	0.863506	0.790248	0.183584	24	24	24	24	24	24	24	23		23	6	12.5	4.5	15.5	10	16	6	14.5	5	16	8.5	22	7.5	12	7.5
	Regenerating	21	19	21	16	20	25	18.5	22			0.54938	0.975735	0.430903	1	0.946755	0.995594	0.863885	0.0613567	24	24	24	24	24	24	24	24		31	16.5	21	13	23	16	18.5	14	21	18.5	20	27	16	21.5	25	20
																													IO		LAA
		IO	LAA								IO	LAA								IO	LAA								A	B	A	B
Controls	Adult	8	4.5								1	0.148025								23	22								13	4	4	5
	Regenerating	20.5	17.5								1	0.420644								24	24								25.5	16.5	24	14
		1	2	3	4				A	R
IO - only	Adult	7	11	9.5	8		cutoffs	lower	4.39481	13.1092										24	24	24	24						8	4.5	12.5	6	13	7.5	6.5	9
	Regenerating	20	14	15	17			upper	15.9052	22.7908										23	23	23	23						25	15.5	13	17	14	16	17.5	17
		Locomotor bursts (total- day 12																											Per run- day 12
Chemical	Worm type	compiled									p-value									# analyzable worms									c0		c1		c2		c3		c4		c5		c6		c7
		0	1	3.16	10	31.6	100	316	1000		0	1	3.16	10	31.6	100	316	1000	WA	0	1	3.16	10	31.6	100	316	1000		A	B	A	B	A	B	A	B	A	B	A	B	A	B	A	B
Glyphosate	Adult	17	11	6	15	9	20	20.5	6.5			0.998815	0.146291	0.999982	0.999684	0.644017	0.59571	NA	0.018	22	24	23	23	24	24	24	8		19	15.5	7	15.5	5.5	11	15.5	13	7	10.5	16	20	15	22	22	6.5
	Regenerating	11.5	10	15	11	10	14	10	4			0.852444	0.892387	0.343941	0.478561	0.773037	0.417287	NA	0.364	24	24	23	23	22	24	24	17		24.5	6	10.5	9	13	21	8.5	12	10	15	13.5	14	10.5	10	4	10
RC	Adult	16	16	13	17.5	19	24.5	12	NaN			0.999999	0.999999	0.768943	0.955915	0.340063	NA	NA	0.397	24	24	24	24	24	23	12	0		15.5	16	14	20	11	13	20.5	13.5	20	16	27	19	2	14.5	NaN	NaN
	Regenerating	9	10	5	7	5	16.5	27	NaN			0.812733	0.961224	0.161972	0.398436	0.99999	0.987619	NA	4.50722e-05	24	23	24	24	24	24	21	0		10.5	8	8	16	6	5	7	8	6	5	14	22	31.5	26	NaN	NaN
RR	Adult	18	14	9.5	8	11.5	8.5	12	NaN			0.892319	0.0503851	0.0837988	0.495721	0.99943	NA	NA	0.0925	24	23	21	22	20	24	10	0		22	17	20	11	0	16	8	11.5	16	5	5	26	11	13	NaN	NaN
	Regenerating	15	13.5	11	10.5	9.5	15	8	NaN			0.524633	0.206177	0.0967131	0.24658	0.841712	NA	NA	0.1	23	24	23	23	24	23	17	0		20	11.5	11.5	14	14	10	8	11	9	9.5	10	20	4	11	NaN	NaN
Diquat Dibromide	Adult	11	8	9	14	17	27	30.5	36			0.986441	0.999907	0.962237	0.0644429	0.000141693	0.000122079	NA	4.64247e-07	22	23	20	24	21	21	22	17		11	9.5	9	7.5	9	9	12	17	29	14.5	27	24	28	32.5	30	36.5
	Regenerating	20	22	10	12	15	15	24	37			0.985707	0.190676	0.753546	0.999999	0.952809	1	0.360992	0.00391188	24	24	24	24	24	24	24	23		19.5	23.5	14	28.5	7.5	21	10	18.5	13	27.5	11	29	24.5	21	35	42
Pelargonic Acid	Adult	14	12	15	16	13.5	13.5	13	10.5			0.802623	0.560238	0.999912	0.999999	0.274268	0.721137	0.9985	0.18038	24	24	24	24	24	24	24	23		39	9	27	6.5	16	10	22	11	22.5	9.5	17.5	6	20	11	20	9
	Regenerating	33	21	22	30.5	23	23	36.5	21			0.664165	1	1	0.999997	0.994896	0.999258	0.992624	0.679995	24	24	24	24	24	24	24	24		47	21.5	37	16	12	48	24.5	45	17.5	43	45	15.5	46.5	28	23.5	18.5
																													IO		LAA
		IO	LAA								IO	LAA								IO	LAA								A	B	A	B
Controls	Adult	18.5	4.5								1	0.0101081								24	24								22.5	14	7	2
	Regenerating	9.5	12.5								1	0.598679								24	24								16.5	8	13.5	9
		1	2	3	4				A	R
IO - only	Adult	15	16	16	11		cutoffs	lower	10.0592	-3.83699										23	23	23	24						26	15	17	15	16	22	11.5	9.5
	Regenerating	12	5	6.5	7			upper	20.4408	29.537										24	23	24	23						15	9.5	5.5	5	6	6.5	10	6
Legend
p<0.05
lethal
excluded due to biological relevancy cutoffs
excluded due to inconsistency between runs

## Sheet: Scrunching
		Scrunching- day 12																											Per run - day 12
Chemical	Worm type	compiled									p-value									# analyzable worms									c0		c1		c2		c3		c4		c5		c6		c7
		0	1	3.16	10	31.6	100	316	1000		0	1	3.16	10	31.6	100	316	1000		0	1	3.16	10	31.6	100	316	1000		A	B	A	B	A	B	A	B	A	B	A	B	A	B	A	B
Glyphosate	Adult	0.727273	0.875	0.782609	0.782609	0.708333	0.708333	0.708333	0.75			0.949858	0.7815	0.7815	0.574012	0.574012	0.574012	NA		22	24	23	23	24	24	24	8		0.9	0.583333	0.833333	0.916667	0.75	0.818182	0.833333	0.727273	0.833333	0.583333	0.75	0.666667	0.666667	0.75	0.5	0.833333
	Regenerating	0.791667	0.875	0.73913	0.916667	0.909091	0.782609	0.708333	1			0.877592	0.467496	0.951427	0.938211	0.609332	0.369984	NA		24	24	23	24	22	23	24	17		0.916667	0.666667	0.916667	0.833333	0.75	0.727273	0.833333	1	0.818182	1	0.833333	0.727273	0.666667	0.75	1	1
RC	Adult	0.75	0.833333	0.666667	0.791667	0.708333	0.913043	0.416667	NaN			0.856767	0.375821	0.75319	0.5	0.972346	1	NA		24	24	24	24	24	23	12	0		0.666667	0.833333	0.833333	0.833333	0.583333	0.75	0.75	0.833333	0.666667	0.75	0.818182	1	0.375	0.5	NaN	NaN
	Regenerating	0.791667	0.869565	0.791667	0.875	0.666667	0.958333	0.619048	NaN			0.864056	0.638103	0.877592	0.258541	0.989032	0.172464	NA		24	23	24	24	24	24	21	0		0.833333	0.75	0.833333	0.909091	0.833333	0.75	0.833333	0.916667	0.666667	0.666667	0.916667	1	0.7	0.545455	NaN	NaN
RR	Adult	0.75	0.6	0.782609	0.714286	0.705882	0.708333	0.9	NaN			0.229948	0.727528	0.525361	0.513365	0.5	1	NA		24	20	23	21	17	24	10	0		0.666667	0.833333	0.6	0.6	0.727273	0.833333	0.7	0.727273	0.666667	0.75	0.666667	0.75	0.8	1	NaN	NaN
	Regenerating	0.782609	0.791667	0.695652	0.681818	0.708333	0.869565	1	NaN			0.666875	0.369055	0.334896	0.402488	0.878633	1	NA		23	24	23	22	24	23	17	0		0.636364	0.916667	0.916667	0.666667	0.666667	0.727273	0.7	0.666667	0.666667	0.75	0.833333	0.909091	1	1	NaN	NaN
Diquat Dibromide	Adult	NaN	NaN	NaN	NaN	NaN	NaN	NaN	NaN			NA	NA	NA	NA	NA	NA	NA
	Regenerating	0.666667	0.583333	0.458333	0.666667	0.416667	0.708333	0.666667	0.565217			0.383064	0.122157	0.619945	0.0734034	0.732835	0.619945	0.339213		24	24	24	24	24	24	24	23		0.916667	0.416667	0.666667	0.5	0.583333	0.333333	0.666667	0.666667	0.5	0.333333	0.5	0.916667	0.75	0.583333	0.545455	0.583333
Pelargonic Acid	Adult	NaN	NaN	NaN	NaN	NaN	NaN	NaN	NaN			NA	NA	NA	NA	NA	NA	NA
	Regenerating	0.5	0.666667	0.434783	0.5	0.541667	0.625	0.5	0.416667			0.928773	0.928773	0.928773	0.928773	0.928773	0.928773	0.928773		24	24	23	24	24	24	24	24		0.583333	0.416667	0.75	0.583333	0.416667	0.454545	0.583333	0.416667	0.666667	0.416667	0.333333	0.916667	0.583333	0.416667	0.25	0.583333
																													conc 0		LAA
		IO	LAA								IO	LAA								IO	LAA								A	B	A	B
Controls	Adult	0.958333	0.904762								0.755319	0.448908								24	21								1	0.916667	1	0.777778
	Regenerating	0.958333	0.791667								0.755319	0.0940953								24	24								1	0.916667	0.833333	0.75
		1	2	3	4				A	R
IO - only	Adult	0.782609	0.583333	0.583333	0.652174		cutoffs	lower	0.479087	0.493571										23	24	24	23						0.818182	0.75	0.333333	0.833333	0.583333	0.583333	0.5	0.818182
	Regenerating	0.875	0.826087	0.826087	0.608696			upper	0.967677	1.03179										24	23	23	23						0.75	1	0.636364	1	0.727273	0.916667	0.545455	0.666667
Legend
p<0.05
lethal
excluded due to biological relevancy cutoffs
excluded due to inconsistency between runs

[truncated: 2 more sheets: NS(rate), NS(strength)]
